# Supplementary material for: Stress Engineering in the Optimization of Next-Generation Hafnium-Based Ferroelectric Memory
Source: Nanomaterials (Basel). 2026 Apr 25;16(9):516. doi: 10.3390/nano16090516 (PMC13164971; doi:10.3390/nano16090516)
Supplement: Supplementary file 1 [file nanomaterials-16-00516-s001.zip]

Archive with 1 entries (1 files):
- nanomaterials-4227359-supplementary.pdf
